# Supplementary material for: Ring-Opening Reaction of 1-Phospha-2-Azanorbornenes via P-N Bond Cleavage and Reversibility Studies
Source: Molecules. 2023 Oct 19;28(20):7163. doi: 10.3390/molecules28207163 (PMC10609391; doi:10.3390/molecules28207163)
Supplement: Supplementary file 1 [file molecules-28-07163-s001.zip]

Archive with 1 entries (1 files):
- molecules-2647790-supplementary.pdf
